# Supplementary material for: Identification of Circulating lncRNAs Associated with Gallbladder Cancer Risk by Tissue-Based Preselection, Cis-eQTL Validation, and Analysis of Association with Genotype-Based Expression
Source: Cancers (Basel). 2022 Jan 27;14(3):634. doi: 10.3390/cancers14030634 (PMC8833674; doi:10.3390/cancers14030634)
Supplement: Supplementary file 1 [file cancers-14-00634-s001.zip]

Archive with 1 entries (1 files):
- cancers-1494658-supplementary.pdf
